# Supplementary material for: Effect of Workpiece/Tool Heat Transfer and Friction Coefficients on Accuracy of Simulated Temperatures and Torques in a Friction Stir Welding Plunge
Source: Materials (Basel). 2023 Dec 29;17(1):198. doi: 10.3390/ma17010198 (PMC10779896; doi:10.3390/ma17010198)
Supplement: Supplementary file 1 [file materials-17-00198-s001.zip]

Archive with 1 entries (1 files):
- materials-2728275-supplementary.pdf
